# Supplementary material for: Added value of whole‐exome and RNA sequencing in advanced and refractory cancer patients with no molecular‐based treatment recommendation based on a 90‐gene panel
Source: Cancer Med. 2024 Mar 30;13(7):e7115. doi: 10.1002/cam4.7115 (PMC10980928; doi:10.1002/cam4.7115)
Supplement: Supplementary file 4 — Table S2: [file CAM4-13-e7115-s004.xlsx]

## Sheet: MOLECULAR ALTERATIONS_TABLE
Index	TGP_aCGH_MTB_Recommendation	TGP_aCGH_Molecular_Alterations	TGP_aCGH_ESCAT_TIER-CLASSIFICATION	Patient	Cancer	WES_RNASeq_Molecular_Alterations	WES_RNASeqESCAT_TIER-CLASSIFICATION	TMB	WES_RNAseq_MTB_Recommendation
1	NONE	MYC_AMPLIFICATION	TIER_IV	PA1802E	BRCA	MYC_AMPLIFICATION	TIER_IV	1.6	NONE
2	NONE	TP53_p.H179Q	TIER_III	PA1802E	BRCA	TP53_p.H179Q	TIER_III	1.6	NONE
3	.	.	.	PA1802E	BRCA	FAT1_p.S1824F	TIER_X	1.6	NONE
4	.	.	.	PA1802F	SARC	COL1A1--PDGFB	TIER_I	0.3	NONE
5	.	.	.	PA18030	DLBC	PAX5--FOXP1	TIER_X	0.1	NONE
6	.	.	.	PA18032	SKCM	GNAQ_p.Q209P	TIER_II	2.5	Clinical_trial_PKC_inhibitor
7	.	.	.	PA18032	SKCM	BAP1_p.Y129fs*56	TIER_IV	2.5	NONE
8	.	.	.	PA18032	SKCM	MLL2_p.A4571T	TIER_IV	2.5	NONE
9	NONE	CDKN2A_LOSS	TIER_II	PA18033	SKCM	CDKN2A_LOSS	TIER_II	2.1	NONE
10	NONE	CDKN2B_LOSS	TIER_II	PA18033	SKCM	CDKN2B_LOSS	TIER_II	2.1	NONE
11	NONE	PTEN_LOSS	TIER_II	PA18033	SKCM	PTEN_LOSS	TIER_II	2.1	NONE
12	NONE	BRAF_p.V600E	TIER_I	PA18033	SKCM	BRAF_p.V600E	TIER_I	2.1	NONE
13	NONE	PTCH1_p.P225L	TIER_X	PA18033	SKCM	PTCH1_p.P225L	TIER_X	2.1	NONE
14	NONE	RB1_p.R910Q	TIER_X	PA18033	SKCM	RB1_p.R910Q	TIER_X	2.1	NONE
15	NONE	TP53_p.V216M	TIER_III	PA18034	SARC	TP53_p.V216M	TIER_III	0.4	NONE
16	NONE	PTCH1_p.M292I	TIER_X	PA18034	SARC	.	.	0.4	.
17	.	.	.	PA18034	SARC	RB1_p.E204Kfs	TIER_III	0.4	NONE
18	.	.	.	PA18034	SARC	NOTCH1_p.A2256V	TIER_IV	0.4	NONE
19	NONE	APC_p.S1545*	TIER_IV	PA18035	STAD	APC_p.S1545*	TIER_IV	1.3	NONE
20	.	.	.	PA18035	STAD	PTEN_p.M1L	TIER_II	1.3	PI3K/Akt/mTOR_inhibitor
21	.	.	.	PA18035	STAD	ATM_p.C2012Y	TIER_X	1.3	NONE
22	.	.	.	PA18035	STAD	BCOR_p.S158Kfs*	TIER_IV	1.3	NONE
23	.	.	.	PA18035	STAD	NF1_p.I1482K	TIER_X	1.3	NONE
24	.	.	.	PA18036	SARC	KIT_p.D820E	TIER_II	1.8	3rd_generation_c-KIT_inhibitor
25	.	.	.	PA18036	SARC	DNMT3A_p.F755L	TIER_X	1.8	NONE
26	.	.	.	PA18036	SARC	SMARCA4_p.N1223H	TIER_X	1.8	NONE
27	.	.	.	PA18036	SARC	NF2_p.I501L	TIER_X	1.8	NONE
28	.	.	.	PA18036	SARC	ERBB2_p.A920T	TIER_X	1.8	NONE
29	NONE	CDKN2A_LOSS	TIER_II	PA18037	HNSC	CDKN2A_LOSS	TIER_II	1.6	NONE
30	NONE	CDKN2B_LOSS	TIER_II	PA18037	HNSC	CDKN2B_LOSS	TIER_II	1.6	NONE
31	NONE	CCND1_AMPLIFICATION	TIER_III	PA18037	HNSC	CCND1_AMPLIFICATION	TIER_III	1.6	NONE
32	NONE	VEGFA_AMPLIFICATION	TIER_III	PA18037	HNSC	VEGFA_AMPLIFICATION	TIER_III	1.6	NONE
33	.	.	.	PA18037	HNSC	FGF3/4_AMPLIFICATION	TIER_III	1.6	NONE
34	NONE	TP53_p.Y234C	TIER_III	PA18037	HNSC	TP53_p.Y234C	TIER_III	1.6	NONE
35	.	.	.	PA18037	HNSC	MLL2_p.S4475R	TIER_III	1.6	NONE
36	NONE	.	.	PA18038	BRCA	MYC_AMPLIFICATION	TIER_IV	0.6	NONE
37	.	.	.	PA18038	BRCA	FAT1_p.A2256T	TIER_X	0.6	NONE
38	PI3K/Akt/mTOR_inhibitor	PIK3CA_E545A	TIER_I	PA18039	BRCA	PIK3CA_p.E545A	TIER_I	0.8	PI3K/Akt/mTOR_inhibitor
39	.	.	.	PA18039	BRCA	PTEN_p.S170R	TIER_X	0.8	NONE
40	NONE	TP53_p.H214R	TIER_III	PA18039	BRCA	TP53_p.H214R	TIER_III	0.8	NONE
41	.	.	.	PA18039	BRCA	RB1_p.R798Tfs*	TIER_III	0.8	NONE
42	.	.	.	PA18039	BRCA	ERBB2_p.V272A	TIER_X	0.8	NONE
43	.	.	.	PA18039	BRCA	BCOR_p.A1388V	TIER_X	0.8	NONE
44	NONE	TP53_p.R175H	TIER_III	PA1803A	BRCA	TP53_p.R175H	TIER_III	0.3	NONE
45	NONE	STK11_p.G15S	TIER_X	PA1803A	BRCA	.	.	0.3	.
46	NONE	.	.	PA1803A	BRCA	FANCA_p.E1239Kfs*	TIER_III	0.3	NONE
47	.	.	.	PA1803A	BRCA	CCND2_AMPLIFICATION	TIER_III	0.3	NONE
48	NONE	TP53_p.T211P	TIER_III	PA1803B	OTHER_CLB	.	.	0.1	.
49	NONE	KRAS_p.G12D	TIER_IV	PA1803B	OTHER_CLB	.	.	0.1	.
50	NONE	TP53_p.T211P	TIER_III	PA1803C	OTHER_CLB	.	.	0;1	.
51	.	.	.	PA1803C	OTHER_CLB	TP53_p.G245D	TIER_III	0.9	NONE
52	.	.	.	PA1803C	OTHER_CLB	ESR1_p.A551V	TIER_II	0.9	NONE
53	NONE	KIT_p.T389P	TIER_X	PA1803D	UCEC	.	.	0.5	.
54	.	.	.	PA1803D	UCEC	CTNNB1_p.S33A	TIER_IV	0.5	NONE
55	NONE	TP53_p.R196*	TIER_III	PA1803E	OTHER_CLB	TP53_p.R196*	TIER_III	24.5	NONE
56	.	.	.	PA1803E	OTHER_CLB	TMB_HIGH	TIER_III	24.5	Immunotherapy
57	NONE	APC_p.S2610R	TIER_IV	PA1803F	SARC	.	.	0.6	.
58	.	.	.	PA1803F	SARC	ARID1A_p.Y1012*	TIER_IV	0.6	NONE
59	NONE	TP53_p.H193R	TIER_III	PA18042	OV	TP53_p.H193R	TIER_III	2.3	NONE
60	.	.	.	PA18042	OV	STED2_p.G1672*	TIER_X	2.3	NONE
61	NONE	CDKN2A_LOSS	TIER_II	PA18043	UCS	CDKN2A_LOSS	TIER_II	1.5	NONE
62	NONE	CDKN2B_LOSS	TIER_II	PA18043	UCS	CDKN2B_LOSS	TIER_II	1.5	NONE
63	NONE	TP53_p.R273C	TIER_III	PA18043	UCS	TP53_p.R273C	TIER_III	1.5	NONE
64	NONE	ERBB2_p.H267Y	TIER_X	PA18043	UCS	ERBB2_p.H267Y	TIER_X	1.5	NONE
65	NONE	AKT2_p.R144W	TIER_X	PA18043	UCS	.	.	1.5	.
66	NONE	IGF1R_p.L380R	TIER_X	PA18043	UCS	.	.	1.5	.
67	.	.	.	PA18043	UCS	ARID1A_p.Y1012*	TIER_IV	1.5	NONE
68	.	.	.	PA18043	UCS	FAT1_p.D211A	TIER_X	1.5	NONE
69	.	.	.	PA18043	UCS	MLL2_p.I1200L	TIER_X	1.5	NONE
70	NONE	TP53_p.G266E	TIER_III	PA18044	TGCT	TP53_p.G266E	TIER_III	1.0	NONE
71	.	.	.	PA18044	TGCT	BCOR_p.G399R	TIER_X	1.0	NONE
72	.	.	.	PA18046	OV	ERCC4_p.P194A	TIER_X	0.3	NONE
73	NONE	CCND2_AMPLIFICATION	TIER_III	PA18047	TGCT	CCND2_AMPLIFICATION	TIER_III	0.7	NONE
74	NONE	RB1_LOSS	TIER_III	PA18048	SARC	.	.	0.7	.
75	NONE	TP53_p.D259V	TIER_III	PA18048	SARC	TP53_p.D259V	TIER_III	0.7	NONE
76	NONE	TSC2_N958S	TIER_X	PA18049	OTHER_CLB	.	.	0.5	.
77	NONE	.		PA18049	OTHER_CLB	MLL2_p.A2832V	TIER_IV	0.5	NONE
78	NONE	TP53_p.E286K	TIER_III	PA1804A	HNSC	TP53_p.E286K	TIER_III	2.5	NONE
79	NONE	APC_p.Q1367*	TIER_IV	PA1804A	HNSC	APC_p.Q1367*	TIER_IV	2.5	NONE
80	.	.	.	PA1804A	HNSC	BCOR_p.A1388V	TIER_X	2.5	NONE
81	.	.	.	PA1804A	HNSC	NOTCH1_p.A1418T	TIER_IV	2.5	NONE
82	NONE	KRAS_p.G12D	TIER_IV	PA1806A	LUAD	KRAS_p.G12D	TIER_IV	0.4	NONE
83	.	.	.	PA1806A	LUAD	TP53_p.P153Afs*	TIER_III	0.4	NONE
84	.	.	.	PA1806A	LUAD	NOTCH1_p.G251D	TIER_IV	0.4	NONE
85	.	.	.	PA1806A	LUAD	ATR_p.I2065L	TIER_X	0.4	NONE
86	.	.	.	PA1806B	OV	CCNE1_AMPLIFICATION	TIER_IV	0.5	NONE
87	.	.	.	PA1806B	OV	MLL2_p.A2832V	TIER_IV	0.5	NONE
88	.	.	.	PA1806C	SARC	ARID1A_p.D1963E	TIER_IV	0.5	NONE
89	NONE	RB1_Loss	TIER_III	PA1806D	SARC	RB1_Loss	TIER_III	0.9	NONE
90	NONE	TP53_p.C135Y	TIER_III	PA1806D	SARC	TP53_p.C135Y	TIER_III	0.9	NONE
91	.	.	.	PA1806E	OV	TP53_p.G245D	TIER_III	0.4	NONE
92	.	.	.	PA1806E	OV	MLL2_p.A5339V	TIER_X	0.4	NONE
93	NONE	TP53_p.R175H	TIER_III	PA1806F	BRCA	TP53_p.R175H	TIER_III	0.7	NONE
94	.	.	.	PA1806F	BRCA	CCND2_AMPLIFICATION	TIER_III	0.7	NONE
95	NONE	.	.	PA1806F	BRCA	MYC_AMPLIFICATION	TIER_IV	0.7	NONE
96	.	.	.	PA1806F	BRCA	POLE_p.D601E	TIER_X	0.7	NONE
97	.	.	.	PA1806F	BRCA	MLL2_p.K1201Ifs*	TIER_IV	0.7	NONE
98	KRAS G12C inhibitor	KRAS_p.G12C	TIER_II	PA18070	LUAD	KRAS_p.G12C	TIER_II	3.0	KRAS G12C inhibitor
99	.	.	.	PA18070	LUAD	MDM4_AMPLI	TIER_IV	3.0	NONE
100	.	.	.	PA18070	LUAD	MLL2_p.A4469V	TIER_X	3.0	NONE
101	.	.	.	PA18070	LUAD	PBRM1_p.P265T	TIER_X	3.0	NONE
102	NONE	CDKN2A_LOSS	TIER_II	PA18071	HNSC	CDKN2A_LOSS	TIER_II	4.5	NONE
103	NONE	CDKN2B_LOSS	TIER_II	PA18071	HNSC	CDKN2B_LOSS	TIER_II	4.5	NONE
104	NONE	TP53_p.V157F	TIER_III	PA18071	HNSC	TP53_p.V157F	TIER_III	4.5	NONE
105	.	.	.	PA18071	HNSC	FAT1_p.E1147*	TIER_IV	4.5	NONE
106	.	.	.	PA18071	HNSC	ATR_p.Y2637C	TIER_X	4.5	NONE
107	NONE	TP53_p.A159Dfs*	TIER_III	PA18072	HNSC	TP53_p.A159Dfs*	TIER_III	0.6	NONE
108	.	.	.	PA18072	HNSC	TSC1_p.M1154L	TIER_X	0.6	NONE
109	.	.	.	PA18072	HNSC	PIK3CA_p.E1032Q	TIER_X	0.6	NONE
110	.	.	.	PA18072	HNSC	NF2_p.I501L	TIER_X	0.6	NONE
111	.	.	.	PA18072	HNSC	MLL2_p.K2032Q	TIER_X	0.6	NONE
112	.	.	.	PA18072	HNSC	CDH1_p.F601L	TIER_X	0.6	NONE
113	NONE	TP53_p.Q192*	TIER_III	PA18073	OV	TP53_p.Q192*	TIER_III	2.4	NONE
114	NONE	RB1_p.E747D	TIER_X	PA18073	OV	.	.	2.4	.
115	.	.	.	PA18073	OV	BRCA2_p.A3235T	TIER_X	2.4	NONE
116	.	.	.	PA18073	OV	CHEK2_p.S164C	TIER_X	2.4	NONE
117	.	.	.	PA18073	OV	PIK3CB_p.P650L	TIER_X	2.4	NONE
118	NONE	TP53_p.V73Sfs*	TIER_III	PA18076	OV	TP53_p.V73Sfs*	TIER_III	1.3	NONE
119	.	.	.	PA18076	OV	BRCA1_p.Q54*	TIER_I	1.3	PARP_inhibitor
120	.	.	.	PA18076	OV	BRCA2_p.T1582I	TIER_X	1.3	NONE
121	.	.	.	PA18077	BRCA	PIK3CA_p.N345K	TIER_I	1.0	PI3K/Akt/mTOR_inhibitor
122	NONE	RB1_LOSS	TIER_III	PA18078	SARC	RB1_LOSS	TIER_III	0.9	NONE
123	NONE	TP53_p.R175H	TIER_III	PA18078	SARC	.	.	0.9	.
124	.	.	.	PA18078	SARC	CDKN2A_LOSS	TIER_II	0.9	NONE
125	.	.	.	PA18078	SARC	CDKN2B_LOSS	TIER_II	0.9	NONE
126	.	.	.	PA18078	SARC	NOTCH1_p.A1418T	TIER_IV	0.9	NONE
127	.	.	.	PA18078	SARC	PIK3CB_p.I541N	TIER_X	0.9	NONE
128	.	.	.	PA18078	SARC	STAG2_p.T1157M	TIER_IV	0.9	NONE
129	.	.	.	PA18079	KIRC	ERCC6_p.V99F	TIER_X	0.4	NONE
130	.	.	.	PA18079	KIRC	NOTCH1_p.A882T	TIER_IV	0.4	NONE
131	.	.	.	PA18079	KIRC	VHL_p.T311fs*	TIER_III	0.4	NONE
132	NONE	PTEN_p.R14Ifs*	TIER_II	PA1807A	BRCA	PTEN_p.R14Ifs*	TIER_II	1.2	NONE
133	NONE	TP53_p.R342P	TIER_III	PA1807A	BRCA	TP53_p.R342P	TIER_III	1.2	NONE
134	NONE	TP53_p.S215I	TIER_III	PA1807B	HNSC	TP53_p.S215I	TIER_III	1.6	NONE
135	.	.	.	PA1807B	HNSC	FANCA_p.E712*	TIER_III	1.6	NONE
136	.	.	.	PA1807C	OV	AURKA_AMPLIFICATION	TIER_IV	2.5	NONE
137	.	.	.	PA1807C	OV	MYC_AMPLIFICATION	TIER_IV	2.5	NONE
138	NA	QC FAIL	.	PA1807C	OV	PTCH1_p.R982W	TIER_X	2.5	NONE
139	NA	QC FAIL	.	PA1807C	OV	PTEN_p.R14S	TIER_X	2.5	NONE
140	NA	QC FAIL	.	PA1807C	OV	TP53_p.E204Gfs*	TIER_III	2.5	NONE
141	NA	QC FAIL	.	PA1807C	OV	FGFR3_p.L748P	TIER_III	2.5	NONE
142	NA	QC FAIL	.	PA1807C	OV	MLL2_p.I200L	TIER_X	2.5	NONE
143	NA	QC FAIL	.	PA1807C	OV	NOTCH1_p.A1418T	TIER_IV	2.5	NONE
144	NONE	ERBB2_AMPLIFICATION	TIER_III	PA1807D	COAD	.	.	1.8	.
145	NONE	ERBB2_p.V842I	TIER_X	PA1807D	COAD	.	.	1.8	.
146	NONE	KRAS_p.G12S	TIER_IV	PA1807D	COAD	.	.	1.8	.
147	NONE	TP53_p.C124R	TIER_IV	PA1807D	COAD	.	.	1.8	.
148	NONE	.	.	PA1807D	COAD	KRAS_p.T58I	TIER_X	1.8	NONE
149	NONE	.	.	PA1807D	COAD	APC_p.P1440Hfs*	TIER_IV	1.8	NONE
150	NONE	.	.	PA1807D	COAD	PTCH1_p.R982W	TIER_X	1.8	NONE
151	NONE	TP53_p.R273C	TIER_III	PA1807E	COAD	TP53_pR.273C	TIER_III	2.1	NONE
152	.	.	.	PA1807E	COAD	ATM_p.S3046R	TIER_X	2.1	NONE
153	.	.	.	PA1807E	COAD	PTPRD_p.Y217C	TIER_X	2.1	NONE
154	.	.	.	PA1807E	COAD	APC_p.V1323Ffs*	TIER_IV	2.1	NONE
155	Sotorasib or other KRAS G12C inhibitor	KRAS_p.G12C	TIER_II	PA1807F	READ	.	.	0.7	.
156	.	.	.	PA1807F	READ	TP53_p.S241C	TIER_III	0.7	NONE
157	.	.	.	PA1807F	READ	MLL2_p.S4475R	TIER_X	0.7	NONE
158	.	.	.	PA1807F	READ	APC_p.D1558Lfs*	TIER_IV	0.7	NONE
159	NONE	TP53_H179R	TIER_III	PA18080	READ	TP53_p.H179R	TIER_III	1.1	NONE
160	NONE	APC_Y191*	TIER_IV	PA18080	READ	APC_p.Y191*	TIER_IV	1.1	NONE
161	.	.	.	PA18080	READ	POLE_p.R1675H	TIER_X	1.1	NONE
162	.	.	.	PA18080	READ	MLL2_indel	TIER_X	1.1	NONE
163	NONE	KRAS_p.G13D	TIER_IV	PA18081	COAD	KRAS_p.G13D	TIER_IV	1.6	NONE
164	NONE	TP53_p.Y126*	TIER_III	PA18081	COAD	TP53_p.Y126*	TIER_III	1.6	NONE
165	NONE	MDM2_AMPLIFICATION	TIER_II	PA18082	BRCA	.	.	0.2	.
166	PI3K/Akt/mTOR_inhibitor	PIK3CA_p.H1047R	TIER_I	PA18082	BRCA	PIK3CA_p.H1047R	TIER_I	0.2	PI3K/Akt/mTOR_inhibitor
167	NONE	TP53_p.G245C	TIER_III	PA18082	BRCA	TP53_p.G245C	TIER_III	0.2	NONE
